# Supplementary material for: The global, regional, and national disease burden of breast cancer attributable to low physical activity from 1990 to 2019: an analysis of the Global Burden of Disease Study 2019
Source: Int J Behav Nutr Phys Act. 2022 Apr 2;19:42. doi: 10.1186/s12966-022-01283-3 (PMC8977046; doi:10.1186/s12966-022-01283-3)
Supplement: Supplementary file 2 — Additional file 2. [file 12966_2022_1283_MOESM2_ESM.xlsx]

## Sheet: Supplementary Table S1
Supplementary Table 1.
Characteristics	1990					2019					1990-2019
	Deaths cases	ASMR per 100,000	DALYs	ASDR per 100,000		Deaths cases	ASMR per 100,000	DALYs	ASDR per 100,000		EAPC in ASMR	EAPC in ASDR
	No. (95% UI)	No. (95% UI)	No. (95% UI)	No. (95% UI)		No. (95% UI)	No. (95% UI)	No. (95% UI)	No. (95% UI)		No. (95% CI)	No. (95% CI)
Afghanistan	7 (3, 13)	0.24 (0.1, 0.41)	211.76 (87.9, 396.04)	5.87 (2.5, 10.7)		19 (8, 35)	0.31 (0.13, 0.57)	570.42 (230.46, 1137.43)	7.46 (3.01, 13.97)		1.03 (0.88,1.17)	0.86 (0.73,0.98)
Albania	1 (1, 2)	0.08 (0.05, 0.14)	23.81 (14.5, 43.41)	2.1 (1.27, 3.79)		3 (1, 4)	0.12 (0.06, 0.2)	59.28 (30.64, 104.23)	2.87 (1.48, 5.06)		1.48 (1.24,1.72)	1.42 (1.17,1.67)
Algeria	13 (5, 25)	0.26 (0.1, 0.45)	392.55 (154.62, 757.21)	6.06 (2.39, 11.48)		47 (20, 84)	0.31 (0.13, 0.54)	1318.6 (516.4, 2476.72)	7.34 (2.95, 13.45)		0.8 (0.69,0.91)	0.71 (0.61,0.81)
American Samoa	0 (0, 0)	0.48 (0.18, 0.89)	1.34 (0.48, 2.64)	10.93 (4.03, 20.82)		0 (0, 0)	0.71 (0.26, 1.29)	4.2 (1.4, 7.97)	16.62 (5.68, 31.46)		1.28 (1.14,1.43)	1.31 (1.13,1.5)
Andorra	0 (0, 0)	0.34 (0.11, 0.7)	2.13 (0.66, 4.66)	7.93 (2.47, 17.14)		0 (0, 0)	0.33 (0.11, 0.64)	5.51 (1.8, 11.23)	7.99 (2.57, 16.56)		-0.2 (-0.35,-0.05)	-0.11 (-0.23,0)
Angola	3 (1, 6)	0.16 (0.07, 0.3)	85.17 (39.32, 169.29)	3.79 (1.74, 7.48)		13 (6, 26)	0.25 (0.11, 0.47)	381.59 (171.28, 773.02)	5.63 (2.5, 11.11)		1.59 (1.52,1.65)	1.28 (1.21,1.36)
Antigua and Barbuda	0 (0, 0)	0.37 (0.13, 0.69)	2.48 (0.91, 4.75)	8.54 (3.12, 16.66)		0 (0, 1)	0.59 (0.2, 1.1)	7.03 (2.27, 13.59)	12.88 (4.12, 24.47)		1.43 (1.28,1.57)	1.27 (1.11,1.42)
Argentina	22 (15, 56)	0.12 (0.08, 0.32)	561.4 (390.45, 1556.31)	3.24 (2.25, 9.04)		39 (25, 90)	0.13 (0.08, 0.3)	865.56 (561.12, 2256.47)	3.04 (1.98, 8.15)		0.1 (-0.1,0.3)	-0.19 (-0.35,-0.03)
Armenia	3 (2, 5)	0.19 (0.12, 0.33)	78.78 (51.07, 155.51)	4.97 (3.24, 9.62)		5 (3, 8)	0.2 (0.11, 0.34)	104.3 (60.71, 195.75)	4.51 (2.63, 8.5)		-0.23 (-0.5,0.04)	-0.85 (-1.14,-0.55)
Australia	39 (14, 73)	0.36 (0.13, 0.69)	894.8 (325.82, 1756.94)	8.73 (3.18, 17.38)		77 (25, 140)	0.33 (0.11, 0.61)	1627.93 (545.75, 3002.21)	8.02 (2.62, 15.35)		-0.45 (-0.52,-0.38)	-0.37 (-0.43,-0.32)
Austria	31 (11, 56)	0.41 (0.14, 0.77)	644.07 (219.36, 1239.76)	10.07 (3.42, 20.09)		39 (13, 71)	0.35 (0.12, 0.63)	702.48 (236.65, 1288.58)	7.7 (2.46, 14.71)		-0.81 (-0.97,-0.66)	-1.3 (-1.52,-1.08)
Azerbaijan	3 (2, 6)	0.12 (0.07, 0.2)	93.61 (59.75, 185.13)	3.14 (2, 6.1)		7 (4, 12)	0.14 (0.08, 0.24)	188.38 (106.93, 370.29)	3.37 (1.97, 6.4)		0.78 (0.48,1.09)	0.2 (-0.04,0.43)
Bahamas	0 (0, 1)	0.59 (0.2, 1.07)	13.53 (4.68, 27.46)	14.68 (4.96, 29.09)		1 (0, 3)	0.68 (0.23, 1.27)	36.82 (12.09, 74.28)	16.64 (5.42, 32.99)		0.85 (0.7,0.99)	0.76 (0.63,0.89)
Bahrain	0 (0, 1)	0.63 (0.25, 1.09)	13.43 (5.02, 25.27)	14.68 (5.64, 26.05)		2 (1, 4)	0.69 (0.28, 1.16)	64.76 (24.83, 121.77)	14.9 (5.71, 26.5)		0.31 (-0.02,0.63)	-0.13 (-0.42,0.17)
Bangladesh	21 (12, 38)	0.1 (0.06, 0.17)	627.97 (374.28, 1306.11)	2.61 (1.53, 4.83)		70 (40, 125)	0.12 (0.07, 0.2)	1840.41 (1075.9, 3594.34)	2.77 (1.61, 5.19)		0.22 (-0.09,0.53)	-0.14 (-0.37,0.1)
Barbados	1 (0, 2)	0.61 (0.21, 1.1)	22.13 (7.51, 40.98)	14.37 (4.77, 27.17)		2 (1, 4)	0.83 (0.28, 1.51)	48.77 (16.01, 89.02)	18.94 (6.1, 34.96)		1.37 (1.16,1.57)	1.25 (1.07,1.44)
Belarus	10 (6, 18)	0.13 (0.08, 0.23)	262.73 (161.24, 465.74)	3.49 (2.18, 6.5)		12 (7, 22)	0.12 (0.07, 0.21)	271.09 (149.43, 495.28)	2.92 (1.65, 5.48)		-1.01 (-1.3,-0.72)	-1.35 (-1.62,-1.08)
Belgium	54 (19, 98)	0.59 (0.21, 1.11)	1123.42 (384.8, 2165.62)	14.08 (4.77, 27.96)		66 (21, 116)	0.46 (0.15, 0.82)	1179.46 (394.81, 2122.91)	10.33 (3.25, 19.24)		-1.29 (-1.49,-1.08)	-1.62 (-1.93,-1.3)
Belize	0 (0, 0)	0.17 (0.06, 0.31)	1.8 (0.67, 3.45)	3.85 (1.39, 7.35)		0 (0, 1)	0.22 (0.07, 0.41)	8.23 (2.64, 16.62)	5.46 (1.69, 10.36)		1.17 (0.72,1.63)	1.35 (0.88,1.83)
Benin	1 (1, 2)	0.11 (0.06, 0.19)	28.35 (14.98, 52.6)	2.58 (1.35, 4.71)		4 (2, 7)	0.15 (0.07, 0.27)	96.59 (47.76, 184.5)	3.43 (1.68, 6.49)		1.18 (1.11,1.25)	1 (0.94,1.06)
Bermuda	0 (0, 0)	0.75 (0.26, 1.33)	5.76 (2.02, 10.75)	16.36 (5.73, 30.44)		0 (0, 1)	0.44 (0.15, 0.8)	6.44 (2.07, 11.75)	9.45 (2.93, 17.66)		-2.27 (-2.46,-2.07)	-2.44 (-2.65,-2.23)
Bhutan	0 (0, 0)	0.15 (0.07, 0.28)	5.18 (2.43, 9.94)	3.8 (1.75, 7.21)		0 (0, 1)	0.2 (0.08, 0.36)	11.67 (5.37, 21.85)	4.2 (1.92, 7.83)		1 (0.92,1.07)	0.46 (0.36,0.55)
Bolivia	1 (1, 3)	0.07 (0.04, 0.17)	36.48 (21.99, 105.21)	1.89 (1.15, 5.24)		4 (2, 9)	0.09 (0.05, 0.2)	109.11 (62.84, 279.07)	2.27 (1.31, 5.48)		0.87 (0.79,0.95)	0.39 (0.31,0.48)
Bosnia and Herzegovina	2 (1, 3)	0.09 (0.05, 0.15)	52.52 (33.5, 104.04)	2.23 (1.43, 4.27)		5 (3, 9)	0.16 (0.09, 0.27)	113.9 (65.42, 198.39)	3.65 (2.1, 6.55)		2.54 (2.09,3)	1.94 (1.56,2.32)
Botswana	1 (0, 1)	0.18 (0.09, 0.33)	13.45 (6.61, 26.26)	4.03 (1.98, 7.79)		2 (1, 4)	0.3 (0.14, 0.58)	55.09 (25.78, 113.11)	6.64 (3.06, 12.92)		1.86 (1.63,2.09)	1.85 (1.63,2.06)
Brazil	225 (77, 393)	0.48 (0.17, 0.83)	6565.45 (2169.8, 11730.7)	12.58 (4.16, 22.37)		591 (216, 999)	0.45 (0.17, 0.77)	15264.05 (5347.86, 26102.42)	11.67 (4.1, 19.96)		-0.23 (-0.41,-0.05)	-0.25 (-0.44,-0.07)
Brunei	0 (0, 0)	0.19 (0.07, 0.39)	3.68 (1.52, 8.23)	5.56 (2.23, 11.8)		0 (0, 1)	0.27 (0.1, 0.54)	13.79 (5.31, 31.5)	7.16 (2.75, 15.73)		1.8 (1.59,2.02)	1.53 (1.23,1.83)
Bulgaria	12 (7, 20)	0.19 (0.11, 0.32)	313.85 (179.78, 551.74)	4.99 (2.92, 8.88)		20 (10, 34)	0.24 (0.13, 0.41)	421.72 (221.72, 743.94)	5.87 (3.1, 10.12)		1.94 (1.47,2.41)	1.49 (1.06,1.91)
Burkina Faso	3 (1, 5)	0.12 (0.07, 0.22)	68.25 (39.37, 144.91)	2.81 (1.62, 5.52)		7 (4, 13)	0.15 (0.09, 0.28)	186.59 (106.92, 375.67)	3.4 (1.95, 6.51)		0.54 (0.45,0.64)	0.52 (0.4,0.64)
Burundi	1 (1, 2)	0.08 (0.05, 0.18)	29.41 (17.05, 76.2)	2.07 (1.22, 5.14)		2 (1, 4)	0.08 (0.04, 0.18)	49.15 (27.71, 124.19)	1.89 (1.07, 4.43)		-0.39 (-0.53,-0.25)	-0.68 (-0.84,-0.53)
Cambodia	2 (1, 3)	0.06 (0.03, 0.12)	50.44 (28.74, 132.56)	1.65 (0.93, 3.99)		5 (3, 11)	0.08 (0.04, 0.16)	152.89 (88.76, 342.28)	2.07 (1.19, 4.45)		1.04 (0.99,1.09)	0.68 (0.61,0.74)
Cameroon	3 (2, 6)	0.16 (0.08, 0.27)	92.65 (49.43, 174.54)	3.71 (1.96, 6.75)		13 (6, 24)	0.22 (0.1, 0.41)	344.59 (159.58, 675.5)	5.1 (2.35, 9.74)		1.22 (1.16,1.29)	1.05 (0.97,1.12)
Canada	64 (22, 126)	0.35 (0.12, 0.69)	1463.69 (545.57, 2981.67)	8.44 (3.17, 17.27)		113 (38, 210)	0.28 (0.09, 0.53)	2258.95 (765.28, 4413.95)	6.61 (2.31, 13.15)		-0.78 (-0.88,-0.69)	-0.95 (-1.07,-0.83)
Cape Verde	0 (0, 0)	0.11 (0.06, 0.2)	3.38 (1.92, 5.98)	2.71 (1.54, 4.8)		0 (0, 1)	0.16 (0.07, 0.28)	7.9 (4.18, 13.91)	3.23 (1.69, 5.75)		1.13 (0.81,1.44)	0.62 (0.32,0.92)
Central African Republic	1 (1, 2)	0.22 (0.1, 0.43)	37.68 (18.09, 74.62)	5.43 (2.53, 10.5)		3 (1, 5)	0.24 (0.09, 0.46)	74.99 (31.16, 156.45)	5.7 (2.36, 11.52)		0.28 (0.23,0.33)	0.16 (0.11,0.22)
Chad	1 (1, 2)	0.08 (0.04, 0.15)	29.86 (16.09, 58.36)	1.93 (1.03, 3.67)		3 (1, 5)	0.11 (0.06, 0.2)	75.1 (39.3, 153.36)	2.55 (1.33, 4.86)		1.23 (1.19,1.28)	1.18 (1.1,1.27)
Chile	9 (4, 19)	0.18 (0.07, 0.37)	243.36 (100.09, 518.28)	4.36 (1.78, 9.27)		25 (8, 48)	0.19 (0.06, 0.36)	560.67 (195.13, 1117.08)	4.39 (1.54, 8.86)		0.24 (0.12,0.36)	0.15 (0.07,0.23)
China	334 (168, 601)	0.08 (0.04, 0.15)	9185.2 (4931.97, 17218.72)	2.03 (1.07, 3.71)		848 (425, 1521)	0.08 (0.04, 0.15)	20810.63 (10938.31, 38893.2)	2.01 (1.05, 3.76)		-0.39 (-0.53,-0.24)	-0.49 (-0.66,-0.33)
Colombia	10 (5, 21)	0.12 (0.05, 0.24)	293.33 (142.32, 612.59)	2.93 (1.4, 6.07)		32 (13, 69)	0.11 (0.04, 0.24)	813.67 (337.06, 1786.49)	2.86 (1.19, 6.26)		-0.26 (-0.43,-0.09)	0 (-0.19,0.19)
Comoros	0 (0, 0)	0.06 (0.03, 0.15)	1.85 (0.77, 5)	1.5 (0.66, 3.97)		0 (0, 1)	0.09 (0.05, 0.21)	5.71 (3.5, 14.11)	2.05 (1.26, 5.01)		1.11 (0.99,1.23)	0.88 (0.7,1.07)
Congo	2 (1, 3)	0.3 (0.14, 0.6)	44.46 (20.36, 91.28)	7.11 (3.21, 14.62)		5 (2, 10)	0.4 (0.17, 0.78)	133.88 (54.61, 280.33)	8.91 (3.65, 17.85)		0.8 (0.65,0.94)	0.68 (0.53,0.83)
Cook Islands	0 (0, 0)	0.72 (0.28, 1.34)	1.04 (0.39, 2.07)	16.55 (6.32, 32.64)		0 (0, 0)	0.83 (0.3, 1.52)	2.21 (0.78, 4.12)	18.27 (6.43, 34.2)		0.57 (0.45,0.69)	0.37 (0.24,0.51)
Costa Rica	1 (0, 1)	0.08 (0.04, 0.16)	20.03 (11.69, 42.6)	2.07 (1.19, 4.39)		3 (1, 6)	0.1 (0.05, 0.21)	66.22 (33.74, 135.89)	2.38 (1.21, 4.9)		0.92 (0.79,1.06)	0.52 (0.39,0.66)
Cote d'Ivoire	2 (1, 3)	0.11 (0.06, 0.2)	56.73 (30.17, 106.24)	2.62 (1.39, 4.66)		7 (3, 13)	0.15 (0.08, 0.28)	194.74 (98.58, 393.78)	3.42 (1.74, 6.4)		1.33 (1.2,1.45)	1.25 (1.09,1.42)
Croatia	9 (5, 14)	0.24 (0.14, 0.39)	191.37 (112.49, 333.52)	5.33 (3.19, 9.28)		13 (6, 22)	0.23 (0.12, 0.39)	227.23 (116.17, 388.86)	4.72 (2.46, 8.03)		0.5 (0.19,0.82)	0.05 (-0.22,0.32)
Cuba	17 (6, 31)	0.33 (0.11, 0.6)	403.16 (143.17, 769.22)	7.75 (2.74, 14.79)		39 (14, 70)	0.37 (0.13, 0.66)	818.71 (282.45, 1513.37)	8.41 (2.89, 15.77)		0.56 (0.38,0.74)	0.41 (0.25,0.58)
Cyprus	1 (0, 2)	0.32 (0.12, 0.62)	27.19 (11.34, 57.44)	6.58 (2.77, 13.77)		3 (1, 6)	0.32 (0.11, 0.61)	66.18 (24.46, 134.63)	6.64 (2.53, 13.57)		0.28 (0.13,0.43)	0.19 (0.08,0.3)
Czech	22 (12, 37)	0.27 (0.15, 0.44)	471.5 (261.51, 791.24)	6.08 (3.45, 10.37)		30 (14, 51)	0.23 (0.11, 0.39)	537.57 (267.64, 934.92)	4.78 (2.37, 8.41)		-0.49 (-0.8,-0.18)	-0.77 (-1.02,-0.52)
Denmark	25 (9, 48)	0.53 (0.19, 1.04)	521.31 (186.45, 1036.6)	12.8 (4.65, 26.14)		26 (9, 49)	0.38 (0.13, 0.72)	463.89 (159.77, 891.53)	8.05 (2.83, 15.89)		-1.26 (-1.51,-1.02)	-1.76 (-2.08,-1.44)
Djibouti	0 (0, 0)	0.07 (0.04, 0.16)	1.41 (0.75, 3.68)	1.63 (0.87, 3.82)		0 (0, 1)	0.11 (0.06, 0.23)	7.76 (4.25, 19.9)	2.37 (1.34, 5.56)		1.64 (1.56,1.72)	1.38 (1.31,1.45)
Dominica	0 (0, 0)	0.44 (0.16, 0.83)	3.9 (1.44, 7.65)	10.1 (3.79, 20.53)		0 (0, 1)	0.59 (0.2, 1.09)	5.77 (1.9, 11.12)	13.07 (4.22, 25.5)		1.26 (1.16,1.37)	1.04 (0.97,1.12)
Dominican Republic	2 (1, 4)	0.13 (0.05, 0.26)	57.5 (26.2, 121)	2.85 (1.26, 5.95)		10 (4, 20)	0.22 (0.08, 0.43)	252.67 (93.54, 529.81)	5.12 (1.85, 10.71)		2.78 (2.45,3.12)	2.89 (2.59,3.18)
DR Congo	16 (7, 29)	0.22 (0.1, 0.4)	461.53 (218.54, 905.47)	5.01 (2.32, 9.31)		50 (23, 94)	0.29 (0.13, 0.53)	1341.36 (619.43, 2591.71)	6.39 (2.99, 12.01)		0.81 (0.52,1.1)	0.71 (0.43,1)
Ecuador	1 (1, 3)	0.05 (0.03, 0.11)	36.45 (24.78, 98.05)	1.21 (0.8, 3.07)		5 (3, 12)	0.07 (0.04, 0.15)	136.16 (77.39, 324.72)	1.69 (0.95, 4.04)		1.62 (1.4,1.85)	1.42 (1.19,1.64)
Egypt	26 (10, 46)	0.18 (0.07, 0.31)	780.71 (321.98, 1462.91)	4.7 (1.94, 8.58)		87 (32, 169)	0.31 (0.12, 0.59)	2647.62 (953.67, 5296.77)	7.91 (2.94, 15.37)		1.91 (1.39,2.44)	1.71 (1.15,2.28)
El Salvador	1 (0, 1)	0.04 (0.02, 0.08)	18.61 (11, 42.42)	1.09 (0.64, 2.46)		2 (1, 4)	0.06 (0.03, 0.13)	54.45 (27.59, 110.88)	1.61 (0.81, 3.28)		1.61 (1.44,1.78)	1.36 (1.22,1.49)
Equatorial Guinea	0 (0, 0)	0.16 (0.07, 0.31)	4.61 (2.01, 9.07)	3.85 (1.64, 7.47)		1 (0, 2)	0.43 (0.16, 0.87)	26.18 (9.37, 57.69)	8.89 (3.22, 18.84)		4.01 (3.82,4.19)	3.43 (3.23,3.63)
Eritrea	0 (0, 1)	0.07 (0.03, 0.14)	12.4 (6.08, 30.31)	1.78 (0.88, 3.96)		2 (1, 3)	0.12 (0.07, 0.25)	48.51 (28.2, 115.54)	2.79 (1.62, 5.9)		1.87 (1.74,2)	1.61 (1.52,1.7)
Estonia	2 (1, 4)	0.16 (0.1, 0.28)	47.58 (29.83, 85.17)	3.9 (2.48, 7.29)		3 (2, 5)	0.16 (0.09, 0.28)	54.78 (30.47, 94.18)	3.65 (2.09, 6.67)		0.3 (0.14,0.45)	-0.18 (-0.37,0.01)
Eswatini	0 (0, 0)	0.15 (0.07, 0.27)	5.92 (2.98, 11.38)	3.32 (1.7, 6.18)		1 (0, 1)	0.24 (0.11, 0.46)	18.12 (7.88, 37.15)	5.12 (2.27, 10.49)		1.92 (1.39,2.45)	1.82 (1.28,2.35)
Ethiopia	8 (5, 18)	0.08 (0.05, 0.19)	258.68 (148.11, 625.38)	2.21 (1.29, 4.97)		16 (10, 34)	0.08 (0.05, 0.18)	452.63 (285.92, 1078.55)	1.92 (1.21, 4.26)		-0.11 (-0.29,0.06)	-0.69 (-0.89,-0.49)
Fiji	1 (0, 2)	0.46 (0.17, 0.91)	24.49 (9, 51.9)	11.35 (4.06, 22.71)		2 (1, 5)	0.68 (0.25, 1.25)	64.84 (22.98, 130.06)	15.9 (5.76, 31.58)		1.53 (1.4,1.66)	1.41 (1.27,1.55)
Finland	12 (4, 22)	0.27 (0.1, 0.52)	260.09 (96.67, 523.55)	6.65 (2.51, 13.71)		19 (6, 34)	0.25 (0.09, 0.47)	348.51 (120.82, 660.65)	5.8 (2, 11.53)		-0.5 (-0.72,-0.28)	-0.73 (-1,-0.46)
France	274 (90, 490)	0.55 (0.18, 0.98)	5652.85 (1856.44, 10210.28)	13.17 (4.06, 24.97)		389 (128, 688)	0.44 (0.15, 0.8)	6971.65 (2321.44, 12471.04)	10.55 (3.34, 19.44)		-1.06 (-1.25,-0.86)	-1.22 (-1.47,-0.97)
Gabon	1 (0, 1)	0.27 (0.13, 0.48)	18.41 (8.84, 34.61)	5.98 (2.89, 11.09)		2 (1, 4)	0.4 (0.16, 0.77)	47.41 (19.95, 93.7)	8.24 (3.43, 15.94)		1.25 (1.07,1.43)	0.97 (0.75,1.18)
Gambia	0 (0, 0)	0.06 (0.03, 0.11)	2.6 (1.34, 5.17)	1.42 (0.71, 2.8)		1 (0, 1)	0.11 (0.05, 0.2)	13.44 (6.66, 25.99)	2.55 (1.23, 4.86)		2.01 (1.82,2.2)	1.91 (1.68,2.13)
Georgia	7 (4, 13)	0.2 (0.12, 0.36)	190.13 (118.47, 366.4)	5.4 (3.4, 10.8)		8 (4, 13)	0.21 (0.12, 0.37)	166.61 (98.36, 317.5)	5.21 (3.07, 9.88)		0.93 (0.47,1.4)	0.58 (0.15,1.01)
Germany	232 (88, 450)	0.29 (0.11, 0.57)	4773.53 (1948.02, 9627.14)	6.83 (2.91, 14.16)		340 (119, 645)	0.28 (0.1, 0.55)	5930.26 (2152.85, 11800.93)	6.16 (2.35, 12.51)		-0.4 (-0.65,-0.15)	-0.79 (-1.18,-0.4)
Ghana	6 (3, 12)	0.2 (0.11, 0.36)	180.19 (97.26, 344.63)	4.94 (2.62, 9.24)		24 (12, 44)	0.29 (0.15, 0.53)	647.94 (343.96, 1203.1)	6.64 (3.48, 12.06)		0.95 (0.84,1.06)	0.73 (0.6,0.85)
Greece	18 (7, 36)	0.22 (0.09, 0.44)	397.18 (181.88, 837.88)	5.15 (2.42, 10.86)		40 (15, 77)	0.26 (0.1, 0.51)	660.23 (266.36, 1271.74)	5.38 (2.29, 10.91)		-0.02 (-0.51,0.47)	-0.4 (-0.84,0.05)
Greenland	0 (0, 0)	0.3 (0.12, 0.62)	1.47 (0.6, 3.23)	7.82 (3.13, 16.67)		0 (0, 0)	0.25 (0.09, 0.5)	2.01 (0.69, 4.22)	6.09 (2.13, 12.64)		-1.47 (-1.91,-1.03)	-1.58 (-1.92,-1.24)
Grenada	0 (0, 0)	0.38 (0.13, 0.71)	3.45 (1.28, 6.77)	8.96 (3.39, 17.89)		0 (0, 1)	0.53 (0.19, 0.98)	7.1 (2.51, 13.86)	12.15 (4.33, 23.73)		1.35 (1,1.71)	1.23 (0.88,1.57)
Guam	0 (0, 0)	0.29 (0.11, 0.52)	2.16 (0.91, 4.22)	5.71 (2.3, 10.77)		0 (0, 0)	0.27 (0.1, 0.49)	6.02 (2.26, 11.67)	6.44 (2.4, 12.56)		-0.4 (-0.83,0.02)	0.4 (0.12,0.69)
Guatemala	1 (0, 2)	0.03 (0.02, 0.09)	19.89 (13.41, 63.52)	0.88 (0.6, 2.78)		2 (1, 7)	0.04 (0.02, 0.11)	71.02 (43.55, 209.18)	1.07 (0.66, 3.13)		0.92 (0.8,1.05)	0.74 (0.6,0.87)
Guinea	2 (1, 3)	0.12 (0.06, 0.22)	51.38 (28.65, 98.33)	2.93 (1.62, 5.47)		4 (2, 7)	0.16 (0.08, 0.29)	110.02 (57.61, 216.4)	3.7 (1.91, 6.96)		0.97 (0.94,1)	0.86 (0.83,0.9)
Guinea-Bissau	0 (0, 1)	0.13 (0.07, 0.25)	8.25 (4.21, 16.55)	3.43 (1.75, 6.67)		1 (0, 1)	0.19 (0.1, 0.36)	20.9 (10.51, 41.98)	4.6 (2.35, 8.84)		1.3 (1.24,1.37)	1.13 (1.06,1.2)
Guyana	1 (0, 1)	0.37 (0.14, 0.69)	18.35 (7.04, 37.5)	8.75 (3.27, 17.06)		1 (0, 3)	0.44 (0.14, 0.82)	38.44 (12.86, 78.6)	10.92 (3.72, 21.92)		0.77 (0.59,0.95)	1 (0.79,1.21)
Haiti	6 (2, 12)	0.36 (0.13, 0.72)	164.3 (65.03, 351.18)	8.93 (3.53, 18.85)		15 (5, 31)	0.41 (0.14, 0.84)	421.11 (142.62, 943.32)	10.11 (3.45, 21.99)		0.69 (0.58,0.81)	0.65 (0.52,0.77)
Honduras	0 (0, 1)	0.04 (0.02, 0.1)	15.27 (8.76, 36.6)	1.24 (0.7, 2.85)		2 (1, 4)	0.07 (0.04, 0.15)	61.7 (31.41, 136.71)	1.8 (0.91, 3.78)		1.93 (1.64,2.22)	1.34 (1.16,1.53)
Hungary	21 (12, 33)	0.25 (0.14, 0.4)	451.96 (265.44, 781.54)	5.62 (3.32, 9.77)		26 (14, 43)	0.21 (0.11, 0.35)	488.16 (266.49, 833.43)	4.59 (2.59, 7.99)		-0.8 (-1.04,-0.55)	-0.81 (-1.05,-0.57)
Iceland	1 (0, 1)	0.42 (0.14, 0.8)	15.04 (4.95, 28.79)	10.5 (3.44, 20.32)		1 (0, 2)	0.28 (0.09, 0.5)	17.79 (5.64, 33.04)	6.67 (2.04, 12.67)		-1.72 (-1.85,-1.59)	-1.85 (-1.97,-1.73)
India	285 (142, 494)	0.15 (0.07, 0.25)	8314.69 (4216.14, 14598.49)	3.5 (1.74, 6.1)		873 (446, 1477)	0.16 (0.08, 0.28)	21269.14 (11299.76, 36663.03)	3.59 (1.88, 6.16)		0.91 (0.68,1.14)	1.01 (0.74,1.28)
Indonesia	61 (36, 117)	0.11 (0.06, 0.21)	2076.87 (1230.99, 4236.89)	3.3 (1.93, 6.46)		164 (84, 306)	0.15 (0.07, 0.27)	5136.44 (2772.94, 10011.49)	3.99 (2.12, 7.63)		0.63 (0.46,0.8)	0.42 (0.26,0.58)
Iran	21 (8, 41)	0.18 (0.06, 0.35)	648.72 (248.94, 1258.87)	4.62 (1.74, 8.83)		82 (32, 148)	0.23 (0.09, 0.4)	2361.6 (954.95, 4433.58)	5.81 (2.29, 10.72)		0.76 (0.56,0.97)	0.76 (0.58,0.95)
Iraq	13 (5, 25)	0.33 (0.11, 0.62)	406.8 (140.35, 797.11)	9.29 (3.19, 17.96)		56 (21, 100)	0.46 (0.18, 0.81)	1759.07 (631.13, 3346.27)	12.75 (4.79, 23.44)		1.16 (0.99,1.34)	1.08 (0.93,1.23)
Ireland	17 (6, 30)	0.79 (0.26, 1.38)	418.47 (138.3, 738.37)	20.87 (6.66, 36.98)		23 (8, 39)	0.56 (0.19, 0.97)	514.01 (175.06, 903.04)	13.93 (4.58, 24.45)		-1.24 (-1.32,-1.15)	-1.45 (-1.51,-1.4)
Israel	13 (4, 25)	0.53 (0.18, 1.01)	310.69 (100.34, 615.31)	12.5 (4.1, 24.83)		28 (10, 51)	0.42 (0.14, 0.75)	549.68 (184.33, 1001.52)	9.25 (3.03, 17.57)		-1.5 (-1.78,-1.21)	-1.61 (-1.86,-1.37)
Italy	257 (84, 453)	0.52 (0.17, 0.91)	6033.72 (1978.75, 10996.38)	13.46 (4.27, 25.15)		339 (108, 595)	0.38 (0.13, 0.67)	6283.5 (2072.35, 11344.73)	9.21 (3.04, 17.05)		-1.43 (-1.61,-1.26)	-1.74 (-1.96,-1.53)
Jamaica	4 (1, 7)	0.4 (0.14, 0.73)	88.42 (28.93, 162.1)	9.73 (3.15, 18.19)		10 (4, 19)	0.64 (0.21, 1.18)	254.08 (80.89, 486.49)	16.58 (5.24, 31.91)		1.66 (1.39,1.92)	1.96 (1.69,2.23)
Japan	89 (33, 179)	0.1 (0.04, 0.2)	2470.39 (985.1, 5347.95)	2.76 (1.11, 6.01)		240 (85, 457)	0.12 (0.04, 0.25)	4823.56 (1784.06, 9722.05)	3.39 (1.31, 7.38)		1.07 (0.93,1.2)	0.93 (0.77,1.08)
Jordan	2 (1, 4)	0.31 (0.13, 0.59)	59.49 (25.78, 114.59)	7.84 (3.37, 15.01)		11 (4, 21)	0.39 (0.15, 0.71)	315.77 (120.57, 607.26)	9.18 (3.56, 17.17)		0.91 (0.57,1.25)	0.57 (0.22,0.92)
Kazakhstan	12 (7, 21)	0.16 (0.1, 0.28)	325.31 (194.67, 572.26)	4.18 (2.5, 7.32)		17 (9, 29)	0.17 (0.09, 0.29)	424.82 (238.28, 743.38)	4.1 (2.29, 7.12)		0.62 (0.21,1.04)	0.18 (-0.23,0.59)
Kenya	2 (1, 5)	0.05 (0.03, 0.11)	57.87 (30.91, 154.91)	1.2 (0.65, 3.04)		8 (5, 20)	0.08 (0.04, 0.17)	251.09 (150.67, 663.88)	1.83 (1.09, 4.59)		1.78 (1.68,1.89)	1.69 (1.6,1.77)
Kiribati	0 (0, 0)	0.44 (0.17, 0.85)	2.6 (0.99, 5.65)	11.45 (4.33, 23.8)		0 (0, 0)	0.58 (0.21, 1.14)	5.91 (2.07, 12.49)	13.88 (5.09, 28.64)		0.69 (0.45,0.92)	0.39 (0.12,0.65)
Kuwait	1 (0, 2)	0.5 (0.2, 0.85)	37.38 (14.06, 68.86)	12.61 (4.8, 22.09)		5 (2, 8)	0.43 (0.16, 0.73)	142.91 (46.8, 259.27)	10.2 (3.58, 18.14)		0.18 (-0.33,0.7)	-0.08 (-0.65,0.48)
Kyrgyzstan	2 (1, 4)	0.12 (0.07, 0.21)	54.83 (35.06, 104.62)	3.1 (1.98, 5.87)		2 (1, 4)	0.09 (0.05, 0.15)	52.16 (32.24, 100.67)	1.93 (1.18, 3.58)		-1.39 (-1.63,-1.14)	-2.09 (-2.39,-1.79)
Laos	1 (1, 3)	0.1 (0.06, 0.22)	35.73 (18.71, 86.81)	2.88 (1.53, 6.79)		3 (1, 6)	0.11 (0.06, 0.24)	76.64 (42.92, 186.41)	2.96 (1.65, 6.7)		0.24 (0.18,0.3)	-0.03 (-0.08,0.02)
Latvia	5 (3, 8)	0.22 (0.12, 0.37)	118.9 (66.23, 203.74)	5.59 (3.17, 9.55)		7 (3, 12)	0.25 (0.12, 0.44)	129.85 (59.45, 227.42)	5.66 (2.7, 10.06)		0.61 (0.4,0.83)	0.06 (-0.18,0.3)
Lebanon	5 (2, 9)	0.46 (0.19, 0.84)	139.89 (56.51, 273.69)	11.51 (4.73, 21.98)		22 (8, 40)	0.78 (0.29, 1.41)	548.98 (197.42, 1035.64)	19.2 (6.91, 36.27)		2.15 (1.87,2.44)	2.03 (1.8,2.25)
Lesotho	1 (0, 1)	0.1 (0.05, 0.18)	12.46 (6.81, 24.18)	2.22 (1.22, 4.26)		2 (1, 3)	0.23 (0.11, 0.42)	39.27 (18.48, 79.97)	5.16 (2.45, 10.27)		3.9 (3.49,4.3)	3.99 (3.54,4.44)
Liberia	1 (0, 1)	0.15 (0.08, 0.27)	19.3 (9.95, 36.35)	3.59 (1.83, 6.76)		2 (1, 4)	0.21 (0.09, 0.41)	52.84 (25.26, 104.57)	4.75 (2.25, 9.15)		1.42 (1.2,1.65)	1.24 (0.99,1.48)
Libya	2 (1, 4)	0.24 (0.09, 0.43)	59.22 (22.94, 114.01)	6.28 (2.37, 11.66)		10 (4, 19)	0.38 (0.14, 0.7)	301.44 (108.27, 608.77)	10.23 (3.69, 19.71)		1.76 (1.56,1.96)	1.76 (1.55,1.98)
Lithuania	5 (3, 9)	0.2 (0.11, 0.33)	132.1 (73.82, 230.15)	5.06 (2.87, 8.8)		9 (4, 15)	0.22 (0.11, 0.37)	162.15 (81.05, 278.88)	4.99 (2.57, 8.84)		0.42 (0.22,0.63)	-0.01 (-0.26,0.24)
Luxembourg	1 (1, 3)	0.45 (0.17, 0.87)	31.11 (11.57, 61.76)	10.46 (3.96, 21.09)		2 (1, 4)	0.31 (0.1, 0.59)	35.19 (12.26, 67.7)	6.8 (2.37, 13.41)		-1.38 (-1.59,-1.16)	-1.62 (-1.88,-1.35)
Madagascar	2 (1, 4)	0.07 (0.04, 0.15)	51.7 (33.58, 140.61)	1.74 (1.13, 4.41)		4 (3, 10)	0.08 (0.05, 0.18)	138.79 (81.45, 350.36)	1.99 (1.18, 4.7)		0.58 (0.49,0.67)	0.41 (0.32,0.5)
Malawi	1 (1, 3)	0.07 (0.04, 0.14)	41.83 (25.28, 91.35)	1.8 (1.09, 3.85)		4 (2, 8)	0.11 (0.06, 0.2)	100.75 (57.85, 215.46)	2.34 (1.33, 5.04)		1.97 (1.75,2.19)	1.32 (1.1,1.54)
Malaysia	9 (5, 17)	0.2 (0.1, 0.38)	240.03 (132.86, 456.3)	4.7 (2.49, 9.05)		36 (16, 67)	0.29 (0.13, 0.55)	891.54 (422.46, 1685.52)	6.52 (3.05, 12.19)		1.28 (1.12,1.45)	1.22 (1.03,1.41)
Maldives	0 (0, 0)	0.16 (0.07, 0.33)	1.85 (0.73, 4.05)	4.11 (1.72, 8.52)		0 (0, 0)	0.15 (0.07, 0.29)	4.65 (2.26, 9.03)	3.23 (1.52, 6.25)		-0.97 (-1.23,-0.72)	-1.54 (-1.79,-1.28)
Mali	2 (1, 4)	0.09 (0.05, 0.17)	55.71 (32.87, 119.48)	2.38 (1.38, 4.8)		5 (3, 9)	0.11 (0.06, 0.21)	133.69 (74.11, 263.66)	2.86 (1.62, 5.49)		0.65 (0.53,0.76)	0.5 (0.39,0.6)
Malta	2 (1, 4)	0.96 (0.33, 1.64)	56 (17.57, 98.34)	24.1 (7.51, 42.5)		3 (1, 5)	0.63 (0.22, 1.07)	66.6 (22.52, 114.61)	16.11 (5.33, 28.17)		-1.73 (-1.87,-1.59)	-1.61 (-1.75,-1.47)
Marshall Islands	0 (0, 0)	0.42 (0.15, 0.8)	1 (0.35, 2.05)	10.62 (3.83, 21.05)		0 (0, 0)	0.76 (0.26, 1.53)	3.81 (1.2, 8.34)	19.03 (6.28, 39.81)		1.72 (1.31,2.12)	1.65 (1.2,2.09)
Mauritania	2 (1, 3)	0.31 (0.13, 0.59)	41.25 (16.45, 83.49)	7.58 (3, 15.12)		4 (1, 7)	0.38 (0.14, 0.69)	94.13 (33, 184.25)	8.58 (3.02, 16.48)		0.72 (0.65,0.78)	0.45 (0.37,0.53)
Mauritius	0 (0, 1)	0.11 (0.05, 0.2)	10.49 (5.89, 19.9)	2.51 (1.38, 4.68)		2 (1, 4)	0.22 (0.1, 0.41)	48.18 (23.36, 91.83)	5.14 (2.54, 9.72)		2.57 (2.33,2.81)	2.57 (2.28,2.85)
Mexico	27 (11, 55)	0.12 (0.05, 0.24)	796.11 (339.3, 1701.32)	3.15 (1.33, 6.62)		77 (32, 157)	0.12 (0.05, 0.25)	2089.62 (880.01, 4414.28)	3.2 (1.35, 6.72)		0.24 (0.11,0.36)	0.44 (0.29,0.6)
Micronesia	0 (0, 0)	0.52 (0.18, 1)	3.4 (1.15, 6.89)	13.41 (4.54, 26.87)		0 (0, 1)	0.87 (0.28, 1.81)	8.55 (2.41, 19.69)	21.35 (6.27, 47.88)		1.59 (1.32,1.86)	1.4 (1.1,1.71)
Moldova	4 (2, 6)	0.14 (0.09, 0.24)	97.67 (61.39, 181.67)	3.78 (2.38, 7.15)		4 (2, 8)	0.13 (0.07, 0.22)	102.26 (59.6, 181.91)	3.09 (1.8, 5.55)		0.29 (-0.06,0.65)	-0.2 (-0.51,0.11)
Monaco	0 (0, 0)	0.56 (0.18, 1.08)	4.63 (1.47, 8.88)	13.6 (4.16, 27.5)		0 (0, 1)	0.68 (0.22, 1.26)	7.06 (2.28, 13.25)	16.31 (5.18, 31.87)		0.88 (0.68,1.09)	0.83 (0.64,1.02)
Mongolia	0 (0, 1)	0.05 (0.03, 0.1)	8.38 (5.04, 17.74)	1.41 (0.86, 2.89)		1 (0, 2)	0.08 (0.04, 0.14)	23.93 (13.3, 48.92)	1.69 (0.95, 3.36)		0.98 (0.64,1.32)	0.24 (-0.07,0.55)
Montenegro	1 (0, 1)	0.24 (0.13, 0.41)	19.73 (10.75, 35.63)	5.71 (3.13, 10.33)		2 (1, 3)	0.29 (0.15, 0.47)	34.12 (18.08, 58.14)	6.72 (3.56, 11.61)		0.88 (0.74,1.02)	0.75 (0.57,0.92)
Morocco	21 (9, 38)	0.28 (0.12, 0.52)	669.65 (277.52, 1293.76)	8.39 (3.47, 15.91)		73 (28, 146)	0.44 (0.17, 0.84)	2331.25 (856.33, 4852.6)	12.94 (4.75, 26.54)		1.67 (1.61,1.74)	1.58 (1.53,1.64)
Mozambique	2 (1, 5)	0.07 (0.04, 0.16)	61.16 (38.37, 155.45)	1.72 (1.07, 4.29)		6 (3, 14)	0.11 (0.06, 0.23)	169.95 (95.85, 403.88)	2.49 (1.4, 5.75)		1.66 (1.39,1.92)	1.52 (1.2,1.84)
Myanmar	25 (14, 53)	0.19 (0.11, 0.4)	804.43 (447.08, 1864.04)	5.71 (3.22, 13.24)		28 (16, 53)	0.11 (0.06, 0.21)	757.62 (431.44, 1636.81)	2.76 (1.59, 5.82)		-2.03 (-2.28,-1.78)	-2.67 (-2.95,-2.39)
Namibia	1 (0, 1)	0.15 (0.07, 0.28)	15.79 (8.05, 29.97)	3.85 (1.95, 7.2)		2 (1, 5)	0.31 (0.14, 0.59)	64.28 (28.3, 128.84)	7.55 (3.37, 14.85)		2.84 (2.69,2.99)	2.73 (2.58,2.89)
Nauru	0 (0, 0)	0.49 (0.18, 0.95)	0.27 (0.09, 0.57)	11.8 (4.14, 23.91)		0 (0, 0)	0.72 (0.26, 1.4)	0.49 (0.16, 1.08)	17.21 (6.22, 36.35)		1.3 (1.05,1.55)	1.22 (0.96,1.48)
Nepal	6 (3, 11)	0.12 (0.06, 0.22)	166.52 (78.87, 323.18)	3.21 (1.51, 6.18)		21 (11, 38)	0.19 (0.1, 0.33)	564.61 (298.57, 1049.5)	4.61 (2.43, 8.6)		1.71 (1.48,1.93)	1.4 (1.13,1.68)
Netherlands	28 (13, 55)	0.23 (0.12, 0.46)	582.8 (301.1, 1178.43)	5.48 (2.91, 11.11)		43 (18, 83)	0.21 (0.09, 0.4)	755.03 (357.77, 1501.4)	4.44 (2.25, 8.73)		-0.75 (-1.07,-0.44)	-1.26 (-1.59,-0.94)
New Zealand	8 (3, 16)	0.38 (0.14, 0.75)	194.56 (78.04, 393.29)	9.63 (3.91, 19.76)		14 (4, 25)	0.32 (0.11, 0.59)	305.29 (100.53, 589.32)	8.11 (2.67, 16.3)		-0.45 (-0.65,-0.25)	-0.38 (-0.63,-0.13)
Nicaragua	0 (0, 1)	0.04 (0.02, 0.08)	9.98 (5.82, 23.28)	1.04 (0.6, 2.31)		2 (1, 3)	0.07 (0.04, 0.14)	43.12 (23.97, 93.74)	1.67 (0.91, 3.58)		2.26 (1.78,2.75)	1.55 (1.3,1.8)
Niger	1 (1, 2)	0.08 (0.04, 0.15)	30.85 (15.38, 59.25)	2.02 (1, 3.77)		4 (2, 7)	0.1 (0.05, 0.19)	99.43 (47.11, 202.05)	2.27 (1.08, 4.52)		0.44 (0.34,0.55)	0.2 (0.08,0.32)
Nigeria	34 (17, 65)	0.17 (0.08, 0.32)	902.23 (454.64, 1712.87)	4.15 (2.07, 7.9)		112 (52, 210)	0.26 (0.12, 0.48)	3140.91 (1452.81, 5919.45)	6.11 (2.85, 11.57)		1.62 (1.55,1.69)	1.43 (1.35,1.51)
Niue	0 (0, 0)	0.4 (0.15, 0.78)	0.11 (0.04, 0.23)	9.42 (3.55, 19.64)		0 (0, 0)	0.58 (0.2, 1.14)	0.15 (0.05, 0.31)	13.71 (4.6, 28.11)		1.16 (0.99,1.34)	1.15 (0.97,1.33)
North Korea	8 (4, 15)	0.08 (0.04, 0.16)	216.99 (109.17, 460.69)	2.12 (1.08, 4.48)		18 (9, 34)	0.1 (0.05, 0.18)	453.68 (233.86, 905.25)	2.5 (1.3, 5.13)		0.66 (0.54,0.77)	0.64 (0.55,0.73)
North Macedonia	2 (1, 3)	0.2 (0.12, 0.34)	52.89 (31.16, 93.23)	5.23 (3.09, 9.23)		4 (2, 7)	0.28 (0.15, 0.48)	101.58 (53.81, 173.95)	6.28 (3.39, 10.74)		1.38 (1.16,1.6)	0.7 (0.54,0.86)
Northern Mariana Islands	0 (0, 0)	0.55 (0.21, 1.03)	1.28 (0.47, 2.77)	12.79 (4.71, 25.29)		0 (0, 0)	0.57 (0.21, 1.03)	3.39 (1.15, 6.52)	13.06 (4.84, 24.74)		0.04 (-0.06,0.14)	-0.06 (-0.18,0.06)
Norway	15 (5, 27)	0.37 (0.13, 0.71)	300.17 (102.45, 584.61)	9.07 (3.04, 18.21)		15 (5, 28)	0.27 (0.09, 0.5)	293.12 (96.85, 544.03)	6.31 (2.03, 12.26)		-1.17 (-1.25,-1.08)	-1.37 (-1.47,-1.26)
Oman	1 (0, 1)	0.21 (0.07, 0.41)	16.55 (5.86, 32.87)	5.16 (1.8, 10.21)		3 (1, 5)	0.42 (0.16, 0.72)	77.92 (28.66, 142.73)	9.64 (3.59, 17.28)		2.77 (2.44,3.1)	2.51 (2.1,2.93)
Pakistan	88 (42, 165)	0.36 (0.17, 0.67)	2376.34 (1171.6, 4410.2)	8.63 (4.11, 15.69)		282 (142, 482)	0.58 (0.28, 1)	7910.46 (4078.31, 14086.93)	13.47 (6.87, 23.34)		1.48 (1.28,1.69)	1.32 (1.1,1.55)
Palau	0 (0, 0)	0.52 (0.19, 0.97)	0.63 (0.24, 1.27)	12.04 (4.51, 24.04)		0 (0, 0)	0.67 (0.24, 1.21)	1.66 (0.59, 3.4)	15.5 (5.47, 30.83)		0.78 (0.67,0.89)	0.78 (0.66,0.9)
Palestine	2 (1, 3)	0.37 (0.14, 0.7)	46.49 (16.84, 92.27)	9.28 (3.38, 18.27)		7 (3, 12)	0.57 (0.23, 1.01)	180.94 (71.33, 332.74)	13.64 (5.28, 24.1)		1.59 (1.31,1.87)	1.41 (1.14,1.69)
Panama	0 (0, 1)	0.06 (0.04, 0.14)	13.89 (8.52, 32.16)	1.73 (1.05, 3.79)		2 (1, 3)	0.08 (0.04, 0.15)	41.02 (21.99, 86.86)	1.92 (1.03, 4.08)		0.84 (0.65,1.02)	0.59 (0.37,0.8)
Papua New Guinea	4 (2, 8)	0.43 (0.17, 0.84)	141.26 (55.84, 295.04)	12.57 (5.01, 25.29)		14 (5, 28)	0.54 (0.21, 1.08)	469.99 (180.67, 999.29)	15.69 (6.18, 32.68)		0.76 (0.69,0.83)	0.7 (0.63,0.77)
Paraguay	1 (0, 2)	0.07 (0.04, 0.15)	22.03 (12.87, 48.9)	1.79 (1.02, 3.77)		4 (2, 7)	0.12 (0.06, 0.25)	85.73 (44.06, 175.98)	2.88 (1.47, 5.89)		1.87 (1.66,2.09)	1.69 (1.51,1.87)
Peru	3 (2, 9)	0.06 (0.03, 0.13)	102.22 (66.36, 289.25)	1.49 (0.96, 4.03)		10 (5, 20)	0.06 (0.03, 0.11)	236.72 (131.22, 578.37)	1.38 (0.76, 3.33)		-0.3 (-0.52,-0.09)	-0.63 (-0.85,-0.42)
Philippines	17 (11, 40)	0.12 (0.07, 0.25)	511.39 (343.03, 1320.96)	2.92 (1.92, 7.05)		43 (25, 99)	0.1 (0.06, 0.23)	1292.29 (772.24, 3279.48)	2.81 (1.67, 6.9)		-0.87 (-1.19,-0.54)	-0.39 (-0.69,-0.09)
Poland	66 (33, 111)	0.27 (0.13, 0.44)	1549.37 (787.43, 2646.79)	6.38 (3.27, 10.98)		115 (54, 198)	0.27 (0.13, 0.46)	2205.24 (1044.52, 3860.19)	5.89 (2.85, 10.36)		-0.17 (-0.32,-0.01)	-0.39 (-0.53,-0.25)
Portugal	30 (10, 56)	0.4 (0.14, 0.75)	703.8 (237.08, 1381.68)	9.89 (3.33, 19.87)		47 (16, 84)	0.32 (0.11, 0.57)	881.76 (295.78, 1616.65)	7.55 (2.4, 14.47)		-1.33 (-1.58,-1.08)	-1.42 (-1.69,-1.16)
Puerto Rico	8 (3, 15)	0.43 (0.14, 0.77)	217.22 (69.06, 399.81)	11.33 (3.6, 20.89)		16 (5, 29)	0.41 (0.13, 0.73)	357.74 (112.79, 653.31)	10.87 (3.3, 20.13)		-0.03 (-0.18,0.11)	0.07 (-0.06,0.2)
Qatar	0 (0, 0)	0.72 (0.25, 1.27)	8.53 (3.09, 16.11)	16.92 (6.12, 30.89)		2 (1, 3)	1.19 (0.46, 2.06)	65.61 (23.15, 123.76)	23.52 (9, 41.49)		2.36 (1.98,2.75)	1.61 (1.25,1.98)
Romania	28 (14, 48)	0.19 (0.1, 0.32)	739.88 (399.89, 1271.56)	4.96 (2.71, 8.66)		57 (27, 100)	0.26 (0.12, 0.45)	1169.95 (566.99, 2120.11)	6.14 (3.02, 11.27)		0.98 (0.88,1.09)	0.58 (0.46,0.7)
Russia	129 (77, 219)	0.11 (0.07, 0.19)	3248.99 (2003.16, 5745.42)	2.99 (1.86, 5.39)		237 (132, 395)	0.16 (0.09, 0.26)	4948.67 (2856.64, 8695.84)	3.56 (2.1, 6.42)		1.18 (0.81,1.55)	0.59 (0.26,0.93)
Rwanda	2 (1, 4)	0.1 (0.06, 0.23)	46.59 (27.99, 121.31)	2.58 (1.54, 6.53)		3 (2, 7)	0.1 (0.06, 0.21)	87.51 (51.67, 205.8)	2.3 (1.37, 5.11)		-0.24 (-0.46,-0.02)	-0.87 (-1.15,-0.6)
Saint Kitts and Nevis	0 (0, 0)	0.75 (0.27, 1.41)	3.42 (1.26, 6.55)	17.52 (6.45, 34.93)		0 (0, 0)	0.62 (0.21, 1.12)	4.74 (1.53, 9.58)	13.62 (4.48, 26.53)		-0.07 (-0.25,0.11)	-0.52 (-0.67,-0.37)
Saint Lucia	0 (0, 0)	0.44 (0.16, 0.8)	4.87 (1.8, 9.62)	10.13 (3.74, 19.93)		0 (0, 1)	0.4 (0.13, 0.74)	10.74 (3.42, 20.85)	9.45 (3.01, 18.48)		-0.69 (-1,-0.39)	-0.53 (-0.82,-0.25)
Saint Vincent and the Grenadines	0 (0, 0)	0.46 (0.17, 0.84)	4.06 (1.54, 7.94)	10.47 (3.98, 20.82)		0 (0, 1)	0.58 (0.2, 1.03)	8.71 (2.76, 16.69)	13.28 (4.24, 25.46)		0.92 (0.58,1.27)	0.84 (0.56,1.13)
Samoa	0 (0, 0)	0.39 (0.13, 0.73)	4.72 (1.54, 9.64)	10.12 (3.38, 20.38)		0 (0, 1)	0.48 (0.15, 1.03)	9.84 (2.95, 21.25)	12.63 (3.84, 27.26)		0.5 (0.37,0.62)	0.48 (0.31,0.64)
San Marino	0 (0, 0)	0.37 (0.12, 0.71)	1.41 (0.45, 2.77)	8.26 (2.65, 16.69)		0 (0, 0)	0.38 (0.12, 0.77)	2.76 (0.84, 5.74)	8.9 (2.68, 18.98)		0.46 (0.27,0.64)	0.67 (0.48,0.86)
Sao Tome and Principe	0 (0, 0)	0.11 (0.06, 0.18)	0.85 (0.46, 1.57)	2.51 (1.37, 4.56)		0 (0, 0)	0.2 (0.09, 0.4)	2.69 (1.26, 5.45)	4.53 (2.08, 9.25)		2.07 (1.95,2.19)	1.81 (1.65,1.96)
Saudi Arabia	8 (3, 15)	0.31 (0.1, 0.56)	258.09 (82.13, 491.37)	8.54 (2.78, 16.02)		51 (17, 91)	0.57 (0.19, 0.99)	1923.73 (669.66, 3457.35)	16.58 (5.42, 30.09)		2.69 (2.41,2.97)	3.32 (2.87,3.77)
Senegal	2 (1, 4)	0.15 (0.08, 0.26)	62.55 (32.92, 112.56)	3.59 (1.89, 6.4)		8 (4, 14)	0.21 (0.1, 0.38)	196.83 (100.67, 373.14)	4.74 (2.38, 8.91)		1.1 (0.96,1.23)	0.96 (0.79,1.13)
Serbia	14 (8, 25)	0.25 (0.14, 0.43)	351.41 (205.73, 615.58)	5.91 (3.48, 10.22)		27 (14, 45)	0.32 (0.17, 0.54)	551.21 (297.06, 963.2)	6.81 (3.73, 11.82)		0.93 (0.79,1.07)	0.36 (0.2,0.53)
Seychelles	0 (0, 0)	0.1 (0.06, 0.18)	0.79 (0.47, 1.5)	2.61 (1.56, 5.08)		0 (0, 0)	0.19 (0.1, 0.35)	2.6 (1.48, 4.89)	4.46 (2.52, 8.19)		2.08 (1.79,2.37)	1.8 (1.54,2.07)
Sierra Leone	1 (0, 2)	0.1 (0.05, 0.19)	23.82 (12.52, 45.13)	2.43 (1.3, 4.51)		3 (1, 5)	0.16 (0.08, 0.31)	72.57 (37.4, 145.8)	3.71 (1.89, 7.04)		1.68 (1.61,1.76)	1.69 (1.61,1.78)
Singapore	2 (1, 4)	0.16 (0.07, 0.34)	57.12 (24.4, 123.19)	4.28 (1.8, 8.99)		6 (2, 12)	0.16 (0.06, 0.3)	156.35 (61.59, 314.5)	3.87 (1.53, 7.76)		-0.08 (-0.22,0.06)	-0.23 (-0.36,-0.1)
Slovakia	6 (4, 11)	0.19 (0.11, 0.32)	155.24 (91.44, 267.42)	4.74 (2.81, 8.24)		12 (6, 20)	0.21 (0.11, 0.37)	236.12 (117.41, 404.89)	4.65 (2.32, 8.15)		0.36 (0.13,0.59)	-0.17 (-0.37,0.03)
Slovenia	3 (2, 6)	0.23 (0.13, 0.4)	75.64 (41.16, 133.75)	5.42 (2.94, 9.66)		6 (3, 10)	0.21 (0.1, 0.36)	98.69 (50.86, 177.11)	4.29 (2.2, 7.85)		-0.42 (-0.63,-0.21)	-0.84 (-1.04,-0.64)
Solomon Islands	0 (0, 0)	0.2 (0.07, 0.41)	3.99 (1.43, 8.66)	5.41 (1.96, 11.41)		2 (1, 3)	0.9 (0.37, 1.77)	55.56 (22.18, 121.21)	26.96 (11.2, 56.56)		5.52 (4.88,6.17)	5.93 (5.21,6.64)
Somalia	1 (0, 2)	0.06 (0.03, 0.12)	24.29 (13.35, 63.67)	1.42 (0.79, 3.5)		2 (1, 5)	0.06 (0.03, 0.13)	65.42 (33.63, 170.25)	1.49 (0.77, 3.61)		0.59 (0.5,0.68)	0.38 (0.3,0.46)
South Africa	34 (14, 63)	0.29 (0.12, 0.54)	912.65 (369.35, 1777.43)	7.08 (2.84, 13.39)		79 (33, 139)	0.33 (0.14, 0.57)	1773.67 (761.79, 3265.66)	6.79 (2.91, 12.45)		1.04 (0.54,1.54)	0.54 (0.07,1)
South Korea	13 (5, 28)	0.08 (0.03, 0.16)	415.62 (175.72, 895.27)	2.19 (0.91, 4.73)		52 (19, 102)	0.11 (0.04, 0.21)	1283.2 (498.14, 2695.53)	2.78 (1.1, 5.88)		1.18 (1.03,1.33)	1.04 (0.9,1.17)
South Sudan	1 (0, 1)	0.06 (0.04, 0.15)	17.57 (10.37, 43.89)	1.5 (0.87, 3.52)		1 (1, 3)	0.07 (0.04, 0.15)	33.95 (18.16, 87.17)	1.57 (0.86, 3.65)		0.38 (0.26,0.51)	0.2 (0.05,0.34)
Spain	90 (33, 173)	0.3 (0.11, 0.58)	2035.67 (759.53, 4135.3)	7.4 (2.86, 15.39)		146 (50, 265)	0.23 (0.08, 0.43)	2619.3 (940.46, 4975.94)	5.43 (1.94, 11.08)		-0.84 (-0.99,-0.68)	-1.09 (-1.26,-0.93)
Sri Lanka	3 (2, 5)	0.05 (0.03, 0.1)	77.39 (50.15, 183.41)	1.3 (0.82, 2.8)		10 (5, 19)	0.08 (0.04, 0.15)	241.35 (133.44, 495.7)	1.73 (0.97, 3.56)		1.82 (1.64,2)	1.59 (1.42,1.76)
Sudan	17 (5, 31)	0.35 (0.11, 0.65)	570.69 (184.42, 1076.48)	10.69 (3.36, 19.82)		49 (17, 89)	0.5 (0.18, 0.9)	1719.07 (576.45, 3166.23)	14.89 (5.11, 27.1)		1.28 (1.19,1.37)	1.16 (1.06,1.25)
Suriname	0 (0, 1)	0.27 (0.09, 0.49)	8.65 (3.2, 17.39)	6.22 (2.23, 12.49)		1 (0, 2)	0.36 (0.12, 0.67)	27.93 (8.86, 53.93)	8.58 (2.73, 16.6)		1.13 (0.87,1.39)	1.09 (0.86,1.33)
Sweden	23 (8, 45)	0.27 (0.1, 0.52)	477.42 (180.39, 953.3)	6.58 (2.57, 13.75)		30 (11, 56)	0.24 (0.09, 0.46)	538.94 (199.75, 1071.84)	5.36 (2, 11.1)		-1.07 (-1.35,-0.8)	-1.52 (-1.87,-1.16)
Switzerland	36 (12, 67)	0.57 (0.19, 1.05)	730.35 (248.57, 1389.52)	13.3 (4.52, 26.22)		36 (12, 65)	0.34 (0.11, 0.61)	662.1 (223.28, 1230.16)	7.55 (2.47, 14.44)		-1.46 (-1.7,-1.22)	-1.75 (-1.92,-1.57)
Syria	4 (2, 7)	0.16 (0.06, 0.3)	118.08 (45.84, 232.13)	4.15 (1.6, 7.97)		14 (5, 26)	0.26 (0.1, 0.47)	393.61 (138.19, 795.67)	6.06 (2.21, 11.78)		1.42 (1.13,1.71)	1.07 (0.77,1.38)
Taiwan (Province of China)	5 (3, 10)	0.07 (0.04, 0.13)	150.94 (88.15, 295.3)	1.86 (1.06, 3.58)		23 (10, 43)	0.11 (0.05, 0.2)	562.62 (268.08, 1090.27)	2.79 (1.35, 5.47)		1.65 (1.42,1.88)	1.59 (1.35,1.84)
Tajikistan	1 (1, 2)	0.09 (0.05, 0.16)	38.01 (24.68, 78)	2.41 (1.56, 4.92)		2 (1, 5)	0.11 (0.06, 0.19)	73.53 (43.92, 153.68)	2.51 (1.5, 4.76)		0.94 (0.72,1.17)	0.18 (-0.02,0.39)
Tanzania	3 (2, 7)	0.07 (0.04, 0.14)	89.19 (56.2, 213.44)	1.5 (0.94, 3.37)		11 (7, 25)	0.1 (0.06, 0.2)	291.1 (181.12, 711.02)	2.08 (1.27, 4.73)		1.26 (1.16,1.36)	1.26 (1.15,1.37)
Thailand	13 (8, 26)	0.07 (0.04, 0.13)	396.63 (248.21, 817.03)	1.86 (1.13, 3.72)		50 (25, 97)	0.09 (0.05, 0.17)	1225.05 (647.45, 2340.88)	2.24 (1.19, 4.28)		0.78 (0.39,1.17)	0.63 (0.18,1.08)
Timor-Leste	0 (0, 0)	0.08 (0.04, 0.17)	3.66 (1.98, 8.31)	2.1 (1.09, 4.63)		0 (0, 1)	0.11 (0.06, 0.2)	10.77 (5.76, 22.78)	2.57 (1.38, 5.26)		1.06 (0.77,1.35)	0.82 (0.49,1.15)
Togo	1 (0, 1)	0.12 (0.07, 0.22)	22.62 (12.52, 41.77)	3 (1.64, 5.5)		3 (2, 6)	0.16 (0.08, 0.3)	84.1 (43.66, 161.52)	3.69 (1.9, 6.91)		0.81 (0.7,0.91)	0.61 (0.47,0.74)
Tokelau	0 (0, 0)	0.38 (0.14, 0.75)	0.07 (0.02, 0.14)	9.48 (3.29, 19.78)		0 (0, 0)	0.58 (0.21, 1.08)	0.09 (0.03, 0.19)	14 (5.18, 28.27)		1.5 (1.39,1.61)	1.35 (1.23,1.47)
Tonga	0 (0, 0)	0.46 (0.17, 0.88)	3.49 (1.33, 7.23)	11.4 (4.29, 23.34)		0 (0, 0)	0.58 (0.21, 1.1)	6.07 (2.15, 12.16)	14.09 (5.04, 28.4)		0.54 (0.32,0.76)	0.33 (0.07,0.58)
Trinidad and Tobago	2 (1, 4)	0.55 (0.18, 1.01)	57.75 (19.27, 111.41)	12.89 (4.36, 24.74)		5 (2, 10)	0.56 (0.19, 1.02)	127.96 (39.7, 245.81)	13.41 (4.19, 25.81)		0.08 (-0.06,0.22)	0.17 (0.01,0.32)
Tunisia	2 (1, 4)	0.1 (0.06, 0.18)	64.28 (37.39, 125.62)	2.46 (1.41, 4.68)		8 (4, 15)	0.13 (0.07, 0.24)	214.34 (110.19, 398.95)	3.21 (1.64, 5.98)		0.73 (0.59,0.87)	0.97 (0.88,1.06)
Turkey	32 (14, 60)	0.17 (0.08, 0.32)	878.72 (386.93, 1704.13)	4.41 (1.99, 8.31)		109 (44, 197)	0.24 (0.1, 0.43)	2543.3 (1019.53, 4829.59)	5.41 (2.17, 10.26)		1.22 (0.87,1.58)	0.81 (0.53,1.1)
Turkmenistan	1 (1, 2)	0.09 (0.05, 0.15)	26.54 (17.35, 52.96)	2.29 (1.49, 4.46)		2 (1, 4)	0.09 (0.05, 0.17)	59.71 (34.48, 118.5)	2.53 (1.46, 4.88)		0.32 (-0.15,0.79)	0.49 (-0.03,1.02)
Tuvalu	0 (0, 0)	0.39 (0.15, 0.78)	0.4 (0.16, 0.84)	9.89 (3.82, 20.34)		0 (0, 0)	0.57 (0.2, 1.16)	0.72 (0.25, 1.58)	13.59 (4.8, 29.47)		1.18 (1.02,1.33)	0.98 (0.84,1.13)
Uganda	2 (1, 5)	0.07 (0.04, 0.15)	63.94 (37.04, 157.22)	1.72 (1, 4.09)		8 (5, 19)	0.11 (0.06, 0.22)	247.24 (150.82, 632.05)	2.69 (1.63, 6.34)		1.36 (1.17,1.55)	1.27 (1.02,1.51)
UK	333 (114, 600)	0.63 (0.22, 1.13)	6886.78 (2346.21, 12918.97)	15.08 (5.02, 28.9)		353 (114, 620)	0.47 (0.16, 0.83)	6559.19 (2198.75, 11731.95)	10.72 (3.62, 19.5)		-1.23 (-1.32,-1.13)	-1.46 (-1.56,-1.37)
Ukraine	60 (38, 108)	0.14 (0.09, 0.26)	1527.95 (999.9, 3073.77)	3.74 (2.49, 7.8)		52 (31, 94)	0.11 (0.07, 0.21)	1238.89 (746.62, 2424.13)	2.94 (1.79, 6.12)		-1.57 (-1.88,-1.26)	-1.72 (-2.06,-1.39)
United Arab Emirates	1 (0, 2)	0.65 (0.22, 1.25)	31.75 (11.31, 63.45)	16.7 (5.8, 31.69)		9 (3, 17)	0.72 (0.28, 1.27)	351.59 (117.16, 667.26)	19.19 (6.94, 34.34)		0.56 (-0.41,1.54)	0.62 (-0.12,1.36)
Uruguay	5 (2, 10)	0.23 (0.12, 0.46)	115.64 (60.47, 233.24)	5.79 (3.08, 11.88)		8 (3, 17)	0.24 (0.11, 0.48)	156.37 (70.86, 314.77)	5.58 (2.59, 11.35)		0.12 (-0.09,0.33)	-0.08 (-0.25,0.08)
USA	669 (236, 1298)	0.36 (0.13, 0.7)	15755.74 (5763.54, 32096.34)	9.39 (3.44, 19.73)		665 (246, 1277)	0.21 (0.08, 0.41)	15176.77 (5609, 30708.97)	5.58 (2.07, 11.5)		-1.96 (-2.15,-1.78)	-1.94 (-2.04,-1.85)
Uzbekistan	5 (3, 10)	0.08 (0.05, 0.15)	144.91 (96.89, 286.98)	2.18 (1.46, 4.32)		12 (7, 24)	0.13 (0.08, 0.23)	387.52 (235.7, 805.52)	3.01 (1.83, 5.73)		1.42 (1.21,1.63)	0.82 (0.6,1.04)
Vanuatu	0 (0, 0)	0.17 (0.08, 0.35)	1.34 (0.59, 2.83)	4.04 (1.77, 8.41)		0 (0, 0)	0.28 (0.12, 0.57)	5.81 (2.47, 12.06)	6.56 (2.78, 13.3)		1.53 (1.37,1.69)	1.41 (1.19,1.63)
Venezuela	4 (2, 8)	0.07 (0.04, 0.15)	115.66 (69.32, 252.69)	1.99 (1.17, 4.34)		15 (8, 31)	0.1 (0.05, 0.2)	409.17 (209.37, 879.72)	2.58 (1.33, 5.49)		0.98 (0.81,1.15)	0.82 (0.65,1)
Vietnam	22 (12, 43)	0.09 (0.05, 0.19)	573.71 (338.6, 1244.91)	2.45 (1.45, 5.25)		65 (36, 134)	0.13 (0.07, 0.26)	1699.2 (977.15, 3877.57)	3.1 (1.77, 6.87)		1.31 (1.17,1.46)	1.25 (1.05,1.45)
Virgin Islands US	0 (0, 0)	0.39 (0.15, 0.78)	4.14 (1.74, 8.52)	8.71 (3.54, 17.43)		0 (0, 1)	0.44 (0.16, 0.84)	9.08 (3.3, 18.32)	9.3 (3.43, 18.63)		0.23 (-0.01,0.46)	0.08 (-0.15,0.31)
Yemen	4 (1, 8)	0.15 (0.05, 0.32)	109.51 (37.24, 239.48)	3.87 (1.31, 8.35)		15 (6, 30)	0.23 (0.09, 0.43)	470.43 (185.57, 989.95)	5.9 (2.31, 11.64)		1.77 (1.66,1.88)	1.7 (1.59,1.82)
Zambia	2 (1, 3)	0.13 (0.07, 0.23)	48.74 (28.54, 100.85)	3.04 (1.74, 5.79)		5 (3, 9)	0.15 (0.08, 0.27)	137.53 (74.92, 283.78)	3.43 (1.86, 6.55)		0.46 (0.35,0.57)	0.29 (0.17,0.42)
Zimbabwe	2 (1, 4)	0.1 (0.06, 0.19)	53.39 (33.83, 129.12)	2.3 (1.45, 5.22)		6 (3, 12)	0.15 (0.08, 0.29)	165.25 (92.36, 376.67)	3.66 (2.07, 7.78)		2.46 (1.99,2.92)	2.79 (2.22,3.35)
No., number; ASMR, age-standardized mortality rate; UI, uncertainty interval; DALYs, disability-adjusted life years; ASDR, age-standardized DALY rate; EAPC, estimated annual percentage change; CI, confidence interval.
